# Supplementary material for: Exploration of the Transglycosylation Activity of Barley Limit Dextrinase for Production of Novel Glycoconjugates
Source: Molecules. 2023 May 16;28(10):4111. doi: 10.3390/molecules28104111 (PMC10223164; doi:10.3390/molecules28104111)
Supplement: Supplementary file 1 [file molecules-28-04111-s001.zip]

Archive with 1 entries (1 files):
- molecules-2350374-supplementary.pdf
